# Supplementary material for: Crimean-Congo hemorrhagic fever virus in tortoises and Hyalomma aegyptium ticks in East Thrace, Turkey: potential of a cryptic transmission cycle
Source: Parasit Vectors. 2020 Apr 19;13:201. doi: 10.1186/s13071-020-04074-6 (PMC7168965; doi:10.1186/s13071-020-04074-6)
Supplement: Supplementary file 1 — Additional file 1: Table S1. Overview of all the samples analyzed in the study for ARC GIS. Table S2. Overview of all the tortoise blood samples used in this study. [file 13071_2020_4074_MOESM1_ESM.xls]

## Sheet: Table S1
Additional file 1: Table S1. Overview of all the samples analyzed in the study for ARC GIS.
Object-ID	Latitude	Longitude	Elevation (meters)	Total All Ticks	Total Fed Ticks Sampled	Total Fed Females Sampled	Total Fed Males Sampled	Total Fed Nymphs Sampled	Total Fed Larva Sampled	Number of Fed Screening Pools	Total Unfed Ticks Sampled	Total Unfed Females Sampled	Total Unfed Males Sampled	Total Unfed Nymphs Sampled	Total Unfed Larva Sampled	Number of Unfed Screening Pools	Total Tortoises Screened	Total Female Tortoises Screened	Total Male Tortoises Screened	Total Tortoise Blood Samples Collected
Site 01	41 08 01.21	28 27 51.78	110	31	31	11	20	0	0	2	0	0	0	0	0	0	2	2	0	0
Site 02	41 14 16.82	28 11 33.48	200	47	47	17	12	8	10	13	0	0	0	0	0	0	6	5	1	3
Site 03	41 07 57.67	28 12 09.73	82	2	2	0	2	0	0	1	0	0	0	0	0	0	1	0	1	1
Site 04	41 02 39.96	28 02 17.77	42	10	10	5	5	0	0	2	0	0	0	0	0	0	2	0	2	0
Site 05	41 01 25.21	27 59 52.59	17	28	28	8	20	0	0	3	0	0	0	0	0	0	2	2	0	1
Site 06	41 00 32.84	27 51 18.66	71	97	97	11	86	0	0	10	0	0	0	0	0	0	6	6	0	6
Site 07	40 58 49.36	27 31 42.77	38	236	236	39	138	57	2	38	0	0	0	0	0	0	23	14	9	4
Site 08	40 51 49.66	27 27 28.29	35	5	5	0	5	0	0	1	0	0	0	0	0	0	1	0	1	0
Site 09	41 10 41.86	27 29 44.04	87	55	55	22	33	0	0	2	0	0	0	0	0	0	2	2	0	0
Site 10	41 18 22.66	27 36 26.71	82	11	11	2	9	0	0	1	0	0	0	0	0	0	1	1	0	0
Site 11	41 35 04.10	28 08 31.19	40	5	5	0	33	3	0	2	0	0	0	0	0	0	2	2	0	0
Site 12	41 17 54.70	27 32 25.21	75	41	41	7	34	0	0	2	0	0	0	0	0	0	2	2	0	0
Site 13	41 31 45.60	27 51 25.55	170	11	11	3	8	0	0	2	0	0	0	0	0	0	1	1	0	0
Site 14	41 34 36.68	27 46 21.45	224	154	23	6	11	5	1	4	131	0	0	6	125	5	1	1	0	1
Site 15	41 34 39.54	27 47 09.19	230	2	2	0	2	0	0	1	0	0	0	0	0	0	1	0	1	0
Site 16	41 38 08.00	27 52 44.08	195	51	0	0	0	0	0	0	51	0	1	0	50	2	0	0	0	0
Site 17	41 37 59.93	28 05 17.39	47	7	0	0	0	0	0	0	7	0	0	1	6	2	0	0	0	0
Site 18	41 52 13.23	27 25 20.94	441	26	9	2	7	0	0	2	17	5	12	0	0	17	1	1	0	0
Site 19	41 50 02.84	27 22 29.06	401	3	0	0	0	0	0	0	3	0	3	0	0	3	0	0	0	0
Site 20	41 51 49.55	27 19 42.26	482	8	0	0	0	0	0	0	8	3	5	0	0	8	0	0	0	0
Site 21	41 52 07.12	27 16 36.34	382	1	0	0	0	0	0	0	1	0	1	0	0	1	0	0	0	0
Site 22	41 58 18.95	26 59 08.81	409	1	0	0	0	0	0	0	1	1	0	0	0	1	0	0	0	0
Site 23	41 52 38.66	27 02 48.21	245	17	12	4	8	0	0	3	5	3	2	0	0	5	2	2	0	0
Site 24	41 50 10.11	27 02 24.52	376	0	0	0	0	0	0	0	1	1	0	0	0	1	0	0	0	0
Site 25	41 50 12.49	27 03 52.59	453	56	54	14	22	6	12	9	2	0	0	0	2	1	3	3	0	3
Site 26	41 49 32.13	27 04 16.01	333	5	5	0	0	0	5	1	0	0	0	0	0	0	1	1	0	0
Site 27	41 48 08.04	27 05 06.33	299	1	0	0	0	0	0	0	1	0	1	0	0	1	0	0	0	0
Site 28	41 41 30.58	26 53 12.96	118	31	27	1	0	5	20	4	4	0	0	0	4	1	2	2	0	1
Site 29	41 38 48.55	26 32 11.08	36	17	17	0	17	0	0	1	0	0	0	0	0	0	1	0	1	1
Site 30	41 35 01.34	26 50 35.58	83	1	0	0	0	0	0	0	1	0	0	0	1	1	0	0	0	0
Site 31	41 32 54.50	26 49 04.60	91	33	10	0	0	0	10	1	23	0	0	0	23	1	1	1	0	0
Site 32	41 23 17.17	26 48 05.81	113	64	8	0	0	8	0	1	56	0	0	1	55	2	1	1	0	0

## Sheet: Table S2
																										Additional file 1: Table S2. Overview of all the tortoise blood samples used in this study.
Object-ID	Latitude	Longitude	Elevation (meters)	Total All Ticks	Total Fed Ticks Sampled	Total Fed Females Sampled	Total Fed Males Sampled	Total Fed Nymphs Sampled	Total Fed Larva Sampled	Number of Fed Screening Pools	Total Unfed Ticks Sampled	Total Unfed Females Sampled	Total Unfed Males Sampled	Total Unfed Nymphs Sampled	Total Unfed Larva Sampled	Number of Unfed Screening Pools	Total Tortoises Screened	Total Female Tortoises Screened	Total Male Tortoises Screened	Total Tortoise Blood Samples Collected	Total Screened Tick Pools	Number of Positive Pools	Percent Positive Pools	Percent Negative Pools	Total Tortoise Blood Samples Screened	Number of Positive Tortoises	Percent Positive Tortoises	Percent Negative Tortoises
Site 01	41.1337	28.4644	110	31	31	11	20	0	0	2	0	0	0	0	0	0	2	2	0	0	2	0	0	100	0	0	0	100
Site 02	41.238	28.1926	200	47	47	17	12	8	10	13	0	0	0	0	0	0	6	5	1	3	13	2	15.38	84.62	3	0	0	100
Site 03	41.1327	28.2027	82	2	2	0	2	0	0	1	0	0	0	0	0	0	1	0	1	1	1	0	0	100	1	0	0	100
Site 04	41.0444	28.0383	42	10	10	5	5	0	0	2	0	0	0	0	0	0	2	0	2	0	2	0	0	100	0	0	0	100
Site 05	41.0237	27.9979	17	28	28	8	20	0	0	3	0	0	0	0	0	0	2	2	0	1	3	1	33.33	66.67	1	0	0	100
Site 06	41.0091	27.8552	71	97	97	11	86	0	0	10	0	0	0	0	0	0	6	6	0	6	10	1	10	90	6	1	16.67	83.33
Site 07	40.9804	27.5285	38	236	236	39	138	57	2	38	0	0	0	0	0	0	23	14	9	4	38	8	21.05	78.95	4	0	0	100
Site 08	40.8638	27.4579	35	5	5	0	5	0	0	1	0	0	0	0	0	0	1	0	1	0	1	0	0	100	0	0	0	100
Site 09	41.1783	27.4956	87	55	55	22	33	0	0	2	0	0	0	0	0	0	2	2	0	0	2	0	0	100	0	0	0	100
Site 10	41.3063	27.6074	82	11	11	2	9	0	0	1	0	0	0	0	0	0	1	1	0	0	1	0	0	100	0	0	0	100
Site 11	41.5845	28.142	40	5	5	0	33	3	0	2	0	0	0	0	0	0	2	2	0	0	2	0	0	100	0	0	0	100
Site 12	41.2985	27.5403	75	41	41	7	34	0	0	2	0	0	0	0	0	0	2	2	0	0	2	0	0	100	0	0	0	100
Site 13	41.5293	27.8571	170	11	11	3	8	0	0	2	0	0	0	0	0	0	1	1	0	0	2	0	0	100	0	0	0	100
Site 14	41.5769	27.7726	224	154	23	6	11	5	1	4	131	0	0	6	125	5	1	1	0	1	9	0	0	100	1	0	0	100
Site 15	41.5776	27.7859	230	2	2	0	2	0	0	1	0	0	0	0	0	0	1	0	1	0	1	0	0	100	0	0	0	100
Site 16	41.6356	27.8789	195	51	0	0	0	0	0	0	51	0	1	0	50	2	0	0	0	0	2	0	0	100	0	0	0	100
Site 17	41.6333	28.0882	47	7	0	0	0	0	0	0	7	0	0	1	6	2	0	0	0	0	2	0	0	100	0	0	0	100
Site 18	41.8703	27.4225	441	26	9	2	7	0	0	2	17	5	12	0	0	17	1	1	0	0	19	0	0	100	0	0	0	100
Site 19	41.8341	27.3747	401	3	0	0	0	0	0	0	3	0	3	0	0	3	0	0	0	0	3	0	0	100	0	0	0	100
Site 20	41.8638	27.3284	482	8	0	0	0	0	0	0	8	3	5	0	0	8	0	0	0	0	8	2	25	75	0	0	0	100
Site 21	41.8686	27.2768	382	1	0	0	0	0	0	0	1	0	1	0	0	1	0	0	0	0	1	0	0	100	0	0	0	100
Site 22	41.9719	26.9858	409	1	0	0	0	0	0	0	1	1	0	0	0	1	0	0	0	0	1	0	0	100	0	0	0	100
Site 23	41.8774	27.0467	245	17	12	4	8	0	0	3	5	3	2	0	0	5	2	2	0	0	8	0	0	100	0	0	0	100
Site 24	41.8361	27.0401	376	0	0	0	0	0	0	0	1	1	0	0	0	1	0	0	0	0	1	0	0	100	0	0	0	100
Site 25	41.8368	27.0646	453	56	54	14	22	6	12	9	2	0	0	0	2	1	3	3	0	3	10	0	0	100	3	0	0	100
Site 26	41.8256	27.0711	333	5	5	0	0	0	5	1	0	0	0	0	0	0	1	1	0	0	1	0	0	100	0	0	0	100
Site 27	41.8022	27.0851	299	1	0	0	0	0	0	0	1	0	1	0	0	1	0	0	0	0	1	0	0	100	0	0	0	100
Site 28	41.6918	26.8869	118	31	27	1	0	5	20	4	4	0	0	0	4	1	2	2	0	1	5	0	0	100	1	1	100	0
Site 29	41.6468	26.5364	36	17	17	0	17	0	0	1	0	0	0	0	0	0	1	0	1	1	1	0	0	100	1	0	0	100
Site 30	41.5837	26.8432	83	1	0	0	0	0	0	0	1	0	0	0	1	1	0	0	0	0	1	0	0	100	0	0	0	100
Site 31	41.5485	26.8179	91	33	10	0	0	0	10	1	23	0	0	0	23	1	1	1	0	0	2	0	0	100	0	0	0	100
Site 32	41.3881	26.8016	113	64	8	0	0	8	0	1	56	0	0	1	55	2	1	1	0	0	3	1	33.33	66.67	0	0	0	100
